# Supplementary material for: A New Fossil Species of Nothotsuga from the Mula Basin, Litang County, Sichuan Province and Its Paleoclimate and Paleoecology Significance
Source: Biology (Basel). 2022 Dec 26;12(1):46. doi: 10.3390/biology12010046 (PMC9855038; doi:10.3390/biology12010046)
Supplement: Supplementary file 1 [file biology-12-00046-s001.zip]

Archive with 1 entries (1 files):
- biology-2080505-supplementary.pdf
